# Supplementary material for: Olfactory Receptor OR2K2 Expression in Human Choroid Plexus as a Potential Marker in Early Sporadic Alzheimer’s Disease
Source: Genes (Basel). 2024 Mar 21;15(3):385. doi: 10.3390/genes15030385 (PMC10970182; doi:10.3390/genes15030385)
Supplement: Supplementary file 1 [file genes-15-00385-s001.zip]

Archive with 1 entries (1 files):
- genes-2891338-supplementary.pdf
